# Supplementary material for: Idealism as an educational philosophy of mathematics teachers in Al Ain City Schools of the United Arab Emirates
Source: PLoS One. 2023 Feb 21;18(2):e0279576. doi: 10.1371/journal.pone.0279576 (PMC9942952; doi:10.1371/journal.pone.0279576)
Supplement: S1 Data — (XLSX) [file pone.0279576.s001.xlsx]

## Sheet: Data
1) gender	2) Type of school	3) Years of Experience	4) School Cycle	5) The mind/soul is the most important human organ that Emirati school curriculum must focus on	6) The mind/soul is the primary source for human understanding	7) Ideals form the ultimate goal in education and life	8) Curriculum which is taught to pupils must provide subject matters that should be kept constant for all.	9) Organizing the child's ability and improving his/her intelligence could be accomplished through liberal arts and reading.	10) Senses are no less important than mind in terms of understanding	11) The school views facts perceived by the human mind are more accurate than direct sensual experience	12)The role of school is to transfer knowledge from generation to another	13) The school views knowledge as an independent entity far from the sensual experience	14) The school views subject matter as the core curriculum	15) Teachers in the United Arab Emirates focus on curricular activities that are parts of school curricula	16) The teacher is the main core in the education process	17) The Emirati school maintains popular culture through teaching	18) Educational objectives concentrate on exercising the human mind while ignoring physical entities	19) Through discussions and dialogue, the teacher focuses on brainstorming to extract ideas and meanings from the minds of students	20) Teacher is the ideal role model before his/her students mentally as well as morally	21) School motivates learners to become cooperative, obedient, and respect others.	22) School works on implementing suggestions and instructions.	23) All students study the same courses within the school.	24) The relationship between teachers and students is looked upon as an official perceived by the school	25) The school is concerned to teach students methods as to respect spiritual values and individual values through studying the local environment.	26) Philosophy, history, and art studies are considered the major subject matters the school offers.	27) Mathematics is the subject matter that school offers in order to educate the human mind.	28) Extracurricular activities such as school clubs and classroom activities are taken into account by the school.	29) Teachers use lecturing as a teaching method to transform real information to their pupils which helps in storing their minds with definite facts.	30) Teachers use such teaching methods as dialogue, discussions, and mental activities in order to solve problems	31) Individual differences are taken into consideration by the school	32) School uses such teaching methods as analyzing as well as synthesizing to solve problems	33) Teachers evaluate their students in light of accurate measurements governed by the governing body which is the ministry of education	34) Teachers evaluate their students in light of accurate measurements governed the teachers themselves	35) Official examinations are the best way to measure students' achievements	36) School uses punishment in order to adjust students' behavior
Female	Public	1 - 5 years	Cycle 3	4	4	4	1	4	4	4	4	4	4	4	4	4	4	4	4	4	4	4	4	4	4	4	4	4	4	4	4	4	4	4	4
Female	Public	Over 15 years	Cycle 3	4	5	5	4	4	5	5	3	3	4	4	5	5	3	4	5	5	4	3	3	5	4	4	5	2	4	5	5	3	4	5	1
Female	Public	Over 15 years	Cycle 3	5	5	5	5	5	5	5	5	5	5	5	5	5	5	5	5	5	5	4	1	3	5	5	5	5	5	5	5	5	5	5	5
Female	Public	11 - 15 years	Cycle 2	4	4	4	4	4	4	4	4	2	2	4	2	4	4	4	4	4	4	4	4	4	2	4	4	2	4	4	4	4	2	4	2
Female	Public	11 - 15 years	Cycle 3	3	4	5	4	4	4	4	4	3	4	3	2	4	2	4	4	5	4	4	4	4	4	4	4	2	4	4	4	4	4	4	2
Female	Public	Over 15 years	Cycle 3	4	4	4	4	5	5	3	4	4	4	4	4	4	3	4	5	5	4	4	4	5	4	5	4	2	4	5	4	5	1	4	1
Female	Public	1 - 5 years	Cycle 2	5	4	4	5	4	4	4	4	5	4	4	4	5	4	4	4	5	4	4	4	4	5	5	4	4	4	4	5	4	4	4	4
Female	Public	11 - 15 years	Cycle 3	5	5	5	5	3	3	4	3	3	4	4	3	4	3	4	5	5	4	4	3	4	3	3	4	4	4	4	4	4	2	4	3
Female	Public	Over 15 years	Cycle 3	4	5	5	4	4	5	5	3	3	4	4	5	5	3	4	5	5	4	3	3	5	4	4	5	2	4	5	5	3	4	5	1
Female	Public	Over 15 years	Cycle 3	4	4	4	4	4	5	4	4	3	4	4	3	4	3	4	4	4	4	4	3	3	2	4	4	2	4	4	4	4	3	4	2
Female	Public	Over 15 years	Cycle 3	5	5	5	5	5	5	5	5	4	5	5	5	5	5	5	5	5	5	5	2	5	2	5	5	5	5	5	5	5	5	5	3
Female	Public	11 - 15 years	Cycle 3	5	5	5	4	5	4	4	3	4	4	4	4	5	3	5	5	5	5	5	3	5	5	5	3	3	4	4	4	4	2	5	4
Female	Public	1 - 5 years	Cycle 3	1	1	1	1	1	1	2	1	3	1	1	1	1	5	1	1	1	1	1	1	1	3	2	1	1	1	1	2	1	2	2	5
Female	Public	Over 15 years	Cycle 3	4	4	4	2	5	4	3	4	2	2	2	2	5	2	5	4	4	4	4	3	5	3	5	4	1	5	4	4	4	2	2	2
Female	Public	Over 15 years	Cycle 3	5	5	5	4	5	5	5	5	5	4	3	3	5	3	5	5	5	4	5	3	5	5	5	5	2	5	5	5	5	5	4	1
Female	Pirvate	1 - 5 years	Cycle 3	3	3	2	3	3	2	3	2	3	3	3	2	3	3	3	3	3	3	3	3	3	3	3	3	3	3	3	3	3	3	3	3
Female	Public	Over 15 years	Cycle 3	5	4	4	3	4	3	3	4	3	3	3	3	4	3	4	4	4	4	2	3	4	3	4	4	3	4	3	3	3	3	2	2
Female	Public	11 - 15 years	Cycle 3	3	2	4	4	3	5	2	2	2	4	4	4	4	1	4	5	5	4	1	2	5	5	5	5	5	5	5	5	4	5	3	5
Female	Public	Over 15 years	Cycle 2	3	4	4	4	3	5	3	3	3	3	4	4	4	4	4	5	5	5	5	4	4	4	4	3	3	4	4	4	4	4	4	3
Female	Pirvate	1 - 5 years	Cycle 2	4	4	5	3	3	5	3	3	3	3	3	4	4	3	5	5	5	5	5	4	5	5	5	5	3	4	5	5	4	5	4	5
Female	Pirvate	6 - 10 years	Cycle 2	4	4	4	4	5	5	5	5	4	4	4	5	4	4	4	4	3	3	4	4	3	4	3	4	4	4	4	4	4	5	4	5
Female	Public	Over 15 years	Cycle 3	4	4	5	4	4	5	3	4	3	5	5	5	5	4	5	5	5	5	3	3	5	4	4	5	3	4	5	4	4	4	3	1
Female	Public	11 - 15 years	Cycle 3	5	4	4	3	4	5	4	5	2	2	3	2	5	1	4	5	5	5	3	1	5	3	4	5	2	4	5	4	2	4	2	3
Female	Pirvate	11 - 15 years	Cycle 2	4	4	4	3	3	4	4	3	3	3	3	2	5	3	4	5	3	3	2	2	4	2	5	1	1	5	5	5	4	4	3	1
Female	Pirvate	11 - 15 years	Cycle 3	5	5	5	4	4	4	4	4	2	3	4	4	5	4	4	4	4	3	4	3	4	4	4	4	2	4	4	4	4	3	2	3
Female	Pirvate	6 - 10 years	Cycle 1	3	4	5	1	2	5	2	1	2	4	2	2	3	2	4	5	4	4	4	4	1	1	4	2	4	2	3	2	4	1	1	2
Female	Pirvate	11 - 15 years	Cycle 3	5	5	5	4	4	4	4	4	2	3	4	4	5	4	4	4	4	3	4	3	4	4	4	4	2	4	4	4	4	3	2	3
Female	Public	1 - 5 years	Cycle 2	5	4	4	5	4	4	4	4	5	4	4	4	5	4	4	4	5	4	4	4	4	5	5	4	4	4	4	5	4	4	4	4
Female	Public	11 - 15 years	Cycle 3	4	4	4	4	4	4	4	4	3	3	4	2	4	2	4	4	4	3	2	2	4	3	4	4	2	4	4	4	2	2	4	2
Female	Pirvate	1 - 5 years	Cycle 2	4	4	4	4	5	5	4	3	3	3	3	2	3	3	5	5	5	5	4	3	4	3	3	3	2	4	4	4	3	3	3	2
Female	Pirvate	11 - 15 years	Cycle 1	3	3	3	2	4	4	5	3	4	4	4	4	3	3	3	3	3	4	4	3	2	2	3	3	4	3	3	3	4	2	4	3
Female	Pirvate	1 - 5 years	Cycle 1	2	1	5	5	5	5	3	5	3	5	5	5	5	2	5	5	5	5	5	5	5	5	5	5	5	5	5	5	5	5	5	5
Female	Pirvate	1 - 5 years	Cycle 1	1	2	2	3	1	2	3	2	2	2	3	2	2	3	2	2	2	2	3	2	1	2	1	1	3	1	1	2	2	1	3	5
Female	Pirvate	1 - 5 years	Cycle 2	4	4	4	4	5	5	4	3	3	3	3	2	3	3	5	5	5	5	4	3	4	3	3	3	2	4	4	4	3	3	3	2
Female	Pirvate	1 - 5 years	Cycle 1	4	4	3	1	5	4	2	3	1	5	4	1	4	2	4	5	4	2	4	4	2	3	5	5	5	2	2	2	4	1	4	1
Female	Public	1 - 5 years	Cycle 2	5	4	4	5	4	4	4	4	5	4	4	4	5	4	4	4	5	4	4	4	4	5	5	4	4	4	4	5	4	4	4	4
Male	Public	11 - 15 years	Cycle 2	5	4	4	1	4	4	4	4	2	4	2	1	4	4	4	5	2	2	2	4	2	2	4	1	5	2	3	2	4	2	1	3
Male	Pirvate	6 - 10 years	Cycle 2	3	4	5	3	5	5	5	5	4	4	4	5	5	5	4	5	5	4	5	4	5	4	5	5	5	4	5	5	5	5	4	5
Male	Public	Over 15 years	Cycle 2	5	5	5	5	5	5	5	5	5	4	4	5	4	4	5	4	4	5	4	4	5	5	5	5	5	4	5	5	5	4	5	4
Male	Public	Over 15 years	Cycle 3	4	4	4	4	4	4	4	4	1	3	4	4	5	2	4	5	5	2	2	2	4	4	4	3	2	3	4	4	4	3	3	1
Male	Public	Over 15 years	Cycle 3	4	5	5	4	4	5	4	5	5	5	4	4	5	2	5	5	5	4	2	4	4	4	5	4	2	4	4	4	5	2	4	1
Male	Public	Over 15 years	Cycle 2	5	5	5	4	5	5	4	5	4	5	4	2	5	5	5	5	5	4	4	4	5	4	5	5	2	2	4	5	4	4	4	1
Male	Public	Over 15 years	Cycle 3	1	2	2	3	3	3	3	3	3	3	2	3	3	4	3	2	2	3	4	3	2	3	2	2	3	3	2	3	3	3	3	4
Male	Public	Over 15 years	Cycle 3	4	4	4	4	4	4	3	4	3	4	4	3	4	2	4	4	4	5	5	4	5	5	5	4	2	3	5	4	4	4	4	2
Male	Public	Over 15 years	Cycle 3	4	4	3	4	4	5	3	2	1	4	4	4	3	2	2	4	4	4	4	4	2	2	4	3	4	2	2	2	4	4	4	3
Male	Public	Over 15 years	Cycle 3	4	5	3	2	5	3	5	3	2	3	3	1	5	3	4	3	5	3	3	3	5	2	4	4	3	3	4	4	3	3	2	2
Male	Public	Over 15 years	Cycle 3	5	4	4	4	4	4	3	4	4	5	3	4	4	4	4	4	3	4	3	4	4	4	4	4	3	4	4	4	4	4	4	4
Male	Pirvate	1 - 5 years	Cycle 3	3	5	5	5	5	5	1	5	3	1	5	5	5	1	5	5	5	5	5	5	4	5	4	4	1	3	5	5	5	5	5	1
Male	Pirvate	Over 15 years	Cycle 3	5	5	4	4	4	4	5	4	4	4	4	4	4	4	4	4	5	5	5	4	4	5	4	5	5	5	4	5	4	5	5	5
Male	Pirvate	Over 15 years	Cycle 3	5	5	5	5	5	5	5	5	5	5	5	5	5	5	5	5	5	5	5	5	5	5	5	5	5	5	5	5	5	5	5	5
Male	Public	Over 15 years	Cycle 3	3	4	4	2	4	2	3	4	1	5	4	4	4	3	3	5	4	5	2	3	4	4	4	2	3	4	3	4	4	2	2	4
Male	Pirvate	1 - 5 years	Cycle 2	5	5	5	5	5	5	5	5	5	5	5	5	5	5	5	5	5	5	5	5	5	5	5	5	5	5	5	5	5	5	5	5
Male	Public	Over 15 years	Cycle 3	3	3	3	2	3	4	3	4	4	4	5	4	4	2	4	5	5	4	5	4	5	5	4	4	1	4	5	5	4	3	4	1
Male	Pirvate	1 - 5 years	Cycle 2	5	5	5	4	5	4	5	4	4	4	5	5	5	3	5	5	5	4	4	3	5	5	5	4	1	5	5	5	5	2	5	1
Male	Public	11 - 15 years	Cycle 3	3	3	5	4	4	5	4	4	2	3	4	3	4	4	3	5	4	5	1	4	4	2	5	2	1	5	5	5	4	1	5	5
Male	Public	6 - 10 years	Cycle 3	4	4	4	4	5	4	4	5	4	4	4	5	4	4	4	4	5	5	5	4	5	4	4	4	4	5	5	5	5	4	4	3
Male	Public	Over 15 years	Cycle 3	4	3	4	3	4	5	4	4	4	4	3	4	4	4	5	5	5	4	3	3	5	3	3	4	2	5	5	4	3	5	4	3
Male	Public	11 - 15 years	Cycle 3	5	5	4	2	5	5	3	5	2	4	4	4	4	2	5	5	5	5	3	4	5	5	5	5	3	4	4	5	5	3	4	4
Male	Public	1 - 5 years	Cycle 1	3	3	3	5	4	4	5	4	4	4	5	3	3	4	4	4	2	2	4	4	3	1	3	2	3	4	1	3	2	4	1	1
Male	Public	6 - 10 years	Cycle 2	4	4	4	4	3	4	3	3	4	3	4	3	5	4	4	4	5	4	4	4	4	4	4	4	4	4	4	4	4	4	4	4
Male	Public	1 - 5 years	Cycle 1	3	3	3	5	4	4	5	4	4	4	5	3	3	4	4	4	2	2	4	4	3	1	3	2	3	4	1	3	2	4	1	1
Male	Public	Over 15 years	Cycle 3	2	3	4	2	4	4	2	3	2	3	4	2	4	2	4	5	4	4	4	3	4	3	3	2	2	3	3	3	3	3	3	3
Male	Pirvate	Over 15 years	Cycle 3	5	5	5	3	5	5	3	5	3	5	5	5	5	3	5	5	5	5	5	1	5	5	5	5	1	5	5	5	5	5	5	3
Male	Pirvate	Over 15 years	Cycle 2	4	4	4	4	3	4	4	4	3	2	4	3	4	3	3	3	3	3	3	3	3	1	2	1	4	3	4	4	4	2	1	1
Male	Pirvate	1 - 5 years	Cycle 2	5	5	5	3	5	4	3	4	2	4	3	2	5	1	5	5	5	5	5	2	5	5	5	4	1	5	5	5	5	1	1	1
Male	Pirvate	Over 15 years	Cycle 3	4	4	5	5	3	3	3	4	2	3	3	3	3	3	3	2	3	3	3	4	3	4	3	2	5	3	2	5	3	1	4	3
Male	Public	Over 15 years	Cycle 3	4	4	5	3	4	5	2	4	1	3	4	4	4	2	4	5	4	3	1	2	4	3	4	3	2	4	4	4	3	1	3	2
Male	Public	Over 15 years	Cycle 3	4	4	5	3	4	5	3	4	2	4	4	5	5	2	5	5	5	4	4	4	4	2	4	4	4	4	5	4	4	2	4	2
Male	Pirvate	Over 15 years	Cycle 3	4	4	5	4	4	4	4	4	2	3	3	2	4	2	4	5	5	2	2	3	4	2	5	5	2	3	4	3	4	2	2	1
Male	Pirvate	Over 15 years	Cycle 3	4	4	4	2	4	4	3	4	3	2	3	3	4	2	4	5	4	3	3	3	4	3	4	4	3	4	4	4	5	3	4	2
Male	Pirvate	Over 15 years	Cycle 3	4	4	4	2	4	4	3	4	3	2	3	3	4	2	4	5	4	3	3	3	4	3	4	4	3	4	4	4	5	3	4	2
Male	Pirvate	Over 15 years	Cycle 3	3	3	4	3	4	3	3	3	3	3	3	3	3	2	4	4	3	3	3	3	3	3	4	2	1	3	3	3	3	2	3	2
Male	Pirvate	6 - 10 years	Cycle 2	4	2	5	1	5	5	4	1	4	4	5	5	5	1	5	5	5	3	2	5	5	2	5	5	2	5	5	5	5	2	5	1
Male	Pirvate	6 - 10 years	Cycle 2	5	5	5	3	5	5	5	5	1	3	3	5	5	1	5	5	5	5	1	5	5	5	5	5	3	5	5	5	5	5	1	3
Male	Pirvate	Over 15 years	Cycle 3	5	5	5	4	5	5	3	3	5	4	5	3	5	2	4	5	5	3	3	2	5	5	4	5	2	4	5	4	5	4	4	2
Male	Pirvate	6 - 10 years	Cycle 2	5	5	5	4	5	5	5	5	5	5	4	5	5	5	5	5	5	5	5	5	5	5	5	5	3	5	5	4	5	5	5	5
Male	Pirvate	Over 15 years	Cycle 2	4	5	4	4	5	5	4	5	4	3	4	3	5	4	3	5	4	4	5	4	5	2	4	5	2	4	5	5	4	4	3	2
Male	Public	6 - 10 years	Cycle 2	4	4	3	2	4	5	2	4	2	2	4	1	3	4	4	4	4	4	2	4	4	3	4	4	2	4	4	4	4	4	2	4
Male	Pirvate	6 - 10 years	Cycle 2	2	4	4	1	4	5	4	3	1	4	4	1	3	4	4	5	4	3	1	4	2	1	4	5	5	3	2	3	4	1	1	1
Male	Pirvate	Over 15 years	Cycle 3	4	4	4	2	3	4	3	4	2	3	4	3	4	4	4	4	5	3	4	4	2	2	3	4	3	3	4	4	4	4	2	1
Male	Public	11 - 15 years	Cycle 3	4	4	4	1	4	5	3	4	4	4	3	4	5	3	4	5	5	3	4	2	5	5	5	4	2	4	4	4	4	4	3	4
Male	Pirvate	6 - 10 years	Cycle 2	3	4	4	1	2	5	4	4	1	4	4	1	4	2	4	5	5	2	1	3	4	3	3	1	4	2	2	2	4	2	2	1

## Sheet: Questionnaire
1) gender
2) Type of school
3) Years of Experience
4) School Cycle
5) The mind/soul is the most important human organ that Emirati school curriculum must focus on
6) The mind/soul is the primary source for human understanding
7) Ideals form the ultimate goal in education and life
8) Curriculum which is taught to pupils must provide subject matters that should be kept constant for all.
9) Organizing the child's ability and improving his/her intelligence could be accomplished through liberal arts and reading.
10) Senses are no less important than mind in terms of understanding
11) The school views facts perceived by the human mind are more accurate than direct sensual experience
12)The role of school is to transfer knowledge from generation to another
13) The school views knowledge as an independent entity far from the sensual experience
14) The school views subject matter as the core curriculum
15) Teachers in the United Arab Emirates focus on curricular activities that are parts of school curricula
16) The teacher is the main core in the education process
17) The Emirati school maintains popular culture through teaching
18) Educational objectives concentrate on exercising the human mind while ignoring physical entities
19) Through discussions and dialogue, the teacher focuses on brainstorming to extract ideas and meanings from the minds of students
20) Teacher is the ideal role model before his/her students mentally as well as morally
21) School motivates learners to become cooperative, obedient, and respect others.
22) School works on implementing suggestions and instructions.
23) All students study the same courses within the school.
24) The relationship between teachers and students is looked upon as an official perceived by the school
25) The school is concerned to teach students methods as to respect spiritual values and individual values through studying the local environment.
26) Philosophy, history, and art studies are considered the major subject matters the school offers.
27) Mathematics is the subject matter that school offers in order to educate the human mind.
28) Extracurricular activities such as school clubs and classroom activities are taken into account by the school.
29) Teachers use lecturing as a teaching method to transform real information to their pupils which helps in storing their minds with definite facts.
30) Teachers use such teaching methods as dialogue, discussions, and mental activities in order to solve problems
31) Individual differences are taken into consideration by the school
32) School uses such teaching methods as analyzing as well as synthesizing to solve problems
33) Teachers evaluate their students in light of accurate measurements governed by the governing body which is the ministry of education
34) Teachers evaluate their students in light of accurate measurements governed the teachers themselves
35) Official examinations are the best way to measure students' achievements
36) School uses punishment in order to adjust students' behavior
